# Supplementary material for: Genetic Evidence for Restricted Dispersal along Continuous Altitudinal Gradients in a Climate Change-Sensitive Mammal: The American Pika
Source: PLoS One. 2012 Jun 15;7(6):e39077. doi: 10.1371/journal.pone.0039077 (PMC3376113; doi:10.1371/journal.pone.0039077)
Supplement: Table S2 — Information on the microsatellite loci tested in the present study including locus name, Genbank numbers, length (for successful amplification) and PCR program (for loci retained in the present study), the dye and multiload used. Loci with a single fragment length were monomorphic in our samples. (XLS) [file pone.0039077.s002.xls]

## Sheet: Sheet1
Locus	Genbank ♯	Length	Program	Dye	Multiload
Ocp2	AF487493	413-447	TD	FAM	A
Ocp6	AF487497	350-370	TD	FAM	B
Ocp7	AF487498	310-320	TD	NED	B
Ocp9	AF487500	225-245	TD	NED	A
Ocp11	GQ461706	290-318	TD	VIC	A
Ocp13	GQ461708	248-272	TD	VIC	B
Ocp15	GQ461710	161-197	TD	PET	A
Ocp22	GQ461717	220-242	TD	PET	B
Ocp12	GQ461707	281-313	50	FAM	C
Ocp23	GQ461723	282-294	50	VIC	C
Ocp1	AF487492	292	-	-	-
Ocp3	AF487494	286	-	-	-
Ocp8	AF487499	248	-	-	-
Ocp10	GQ461705	198	-	-	-
Ocp16	GQ461711	289	-	-	-
Ocp17	GQ461712	281	-	-	-
Ocp19	GQ461714	226	-	-	-
Ocp20	GQ461715	242	-	-	-
Ocp25	GQ461719	228	-	-	-
Ocp26	GQ461720	283	-	-	-
Ocp27	GQ461721	226	-	-	-
Ocp28	GQ461722	162	-	-	-
Ocp4	AF487495	Failed	-	-	-
Ocp5	AF487496	Failed	-	-	-
Ocp14	GQ461709	Failed	-	-	-
Ocp18	GQ461713	Failed	-	-	-
Ocp21	GQ461716	Failed	-	-	-
Ocp24	GQ461718	Failed	-	-	-
