# Supplementary material for: Genetic Evidence for Restricted Dispersal along Continuous Altitudinal Gradients in a Climate Change-Sensitive Mammal: The American Pika
Source: PLoS One. 2012 Jun 15;7(6):e39077. doi: 10.1371/journal.pone.0039077 (PMC3376113; doi:10.1371/journal.pone.0039077)
Supplement: Table S3 — Tests of Hardy Weinberg equilibrium (HWE) within each site for each loci used. Black boxes indicate significant deviation from HWE per locus per site after corrections for multiple comparisons. (XLS) [file pone.0039077.s003.xls]

## Sheet: Sheet1
	A1	A2	B	C	D	E	F	G	H	I
Ocp11
Ocp12
Ocp13
Ocp15
Ocp2
Ocp22
Ocp23
Ocp6
Ocp7
Ocp9
