# Supplementary material for: Genetic Evidence for Restricted Dispersal along Continuous Altitudinal Gradients in a Climate Change-Sensitive Mammal: The American Pika
Source: PLoS One. 2012 Jun 15;7(6):e39077. doi: 10.1371/journal.pone.0039077 (PMC3376113; doi:10.1371/journal.pone.0039077)
Supplement: Table S5 — Observed (Ho) and expected (He) heterozygosities for each locus and each site. (XLS) [file pone.0039077.s005.xls]

## Sheet: Sheet1
	A1		A2		B		C		D		E		F		G		H		I
	Ho	He	Ho	He	Ho	He	Ho	He	Ho	He	Ho	He	Ho	He	Ho	He	Ho	He	Ho	He
Ocp11	0.5	0.54	0.33	0.55	0.65	0.7	0.36	0.73	0.6	0.66	0.43	0.57	0.38	0.53	0.41	0.7	0.2	0.64	0	0.3
Ocp12	0.11	0.66	Monomorphic		0.8	0.84	0.5	0.7	0.07	0.62	0.27	0.66	0.14	0.56	0.43	0.7	0	0.54	Monomorphic
Ocp13	0.8	0.74	1	0.85	0.88	0.67	0.84	0.77	0.81	0.78	0.86	0.6	0.8	0.78	0.54	0.7	0.75	0.54	0.5	0.46
Ocp15	0.21	0.73	0.33	0.75	0.53	0.8	0.32	0.61	0.37	0.75	0.62	0.62	0.2	0.72	0.3	0.8	0.4	0.71	0.17	0.17
Ocp2	0.67	0.69	0.67	0.48	0.42	0.6	0.48	0.61	0.53	0.75	0.45	0.6	0.4	0.56	0.48	0.71	0.5	0.68	0.33	0.33
Ocp22	0.64	0.49	0	0.67	0.71	0.77	0.5	0.8	0.73	0.73	0.67	0.67	0.5	0.5	0.1	0.43	Monomorphic		Monomorphic
Ocp23	0.42	0.52	Monomorphic		0.67	0.53	0.5	0.51	0.29	0.52	0.6	0.64	0.22	0.39	0.68	0.68	0.4	0.53	Monomorphic
Ocp6	0.83	0.52	0	0.67	0.56	0.56	0.57	0.72	0.45	0.68	0.2	0.35	0.71	0.67	0.39	0.65	0.5	0.5	0.4	0.62
Ocp7	0.47	0.62	0.33	0.53	0.35	0.6	0.36	0.66	0.63	0.71	0.58	0.68	0.4	0.64	0.23	0.37	Monomorphic		Monomorphic
Ocp9	0.07	0.07	0.17	0.53	0.76	0.76	0.62	0.7	0.56	0.71	0.71	0.62	0.4	0.7	0.62	0.73	0.6	0.78	0.5	0.53
