# Supplementary material for: Genetic Evidence for Restricted Dispersal along Continuous Altitudinal Gradients in a Climate Change-Sensitive Mammal: The American Pika
Source: PLoS One. 2012 Jun 15;7(6):e39077. doi: 10.1371/journal.pone.0039077 (PMC3376113; doi:10.1371/journal.pone.0039077)
Supplement: Table S6 — Mean estimates of the distribution of recent migration rates (m) calculated using Bayesass+ [28] , given as the proportion of migrant individuals per population per generations. (XLS) [file pone.0039077.s006.xls]

## Sheet: Sheet1
	A1		A2		B		C		D		E		F		G		H		I
A1	0.971095		0.0740386		0.00424601		0.00427351		0.00473026		0.0111858		0.00541622		0.001255		0.00891056		0.00425099
	0.909327	0.999028	0.00400269	0.194203	1.68678e-12	0.0295184	3.97835e-08	0.0264827	5.80852e-09	0.0304504	5.60545e-09	0.0653281	1.44517e-11	0.0379522	5.56096e-14	0.0113048	3.07674e-12	0.0717432	3.64534e-14	0.0382692
A2	0.00265227		0.710307		0.00281754		0.0031409		0.00292675		0.00396093		0.00580773		0.00133955		0.00773097		0.00505857
	7.25209e-13	0.0207697	0.668182	0.808269	3.01272e-13	0.0219069	1.91065e-08	0.0206777	3.285e-10	0.0223471	8.22179e-09	0.0265649	2.18194e-11	0.0437804	7.43078e-16	0.0110857	2.19317e-12	0.0631906	6.10824e-15	0.0464609
B	0.00331624		0.0148871		0.964543		0.0468853		0.00542264		0.00819358		0.00575945		0.00185849		0.0107253		0.0045314
	1.95823e-13	0.0259487	3.34719e-06	0.0789939	0.882886	0.999061	0.000409597	0.122958	1.17531e-08	1.17531e-08	1.4441e-08	0.047995	4.74173e-12	0.0470872	8.63374e-14	0.0163921	6.29639e-13	0.0883381	2.01741e-14	0.0390957
C	0.0027374		0.0430157		0.00402717		0.898583		0.0146072		0.0165141		0.00595353		0.0013565		0.00773124		0.00435502
	3.90125e-13	0.0226066	0.000116095	0.146661	1.70548e-13	0.0299396	0.797095	0.979437	2.50658e-08	0.0623691	3.35986e-07	0.0634351	4.39761e-12	0.0447027	2.40001e-14	0.0115181	1.31191e-11	0.0645391	1.92947e-13	0.0362687
D	0.00293235		0.0150571		0.00470173		0.0167906		0.945739		0.00609938		0.00542828		0.00188788		0.00769795		0.0040943
	3.18161e-12	0.0223863	1.24912e-05	0.07935	3.79428e-11	0.0380333	3.70948e-07	0.0698911	0.868064	0.994777	7.09033e-09	0.0391595	5.18082e-12	0.0409415	3.35432e-14	0.0143321	3.14085e-13	0.0581803	2.03529e-13	0.0370681
E	0.00364609		0.0167354		0.00385796		0.00334687		0.0134415		0.91358		0.00540115		0.00146026		0.00761429		0.00489788
	1.33389e-12	0.0266817	8.33556e-06	0.091409	1.18292e-12	0.0276914	1.21348e-08	0.0219792	5.15894e-08	0.0615636	0.83639	0.978526	1.42223e-11	0.043786	5.66466e-15	0.0145881	2.64922e-14	0.060398	3.60549e-14	0.0390187
F	0.0031448		0.0213895		0.00406953		0.0111077		0.00299249		0.00670463		0.933313		0.00194093		0.00943297		0.00452784
	3.14318e-14	0.0252371	8.60331e-06	0.0989455	4.0566e-11	0.0339172	1.10067e-07	0.061443	4.85764e-10	0.0220404	2.03106e-08	0.0413867	0.810285	0.998094	1.3759e-13	0.0152485	9.33209e-12	0.0724045	3.1869e-14	0.0471921
G	0.0038926		0.0457109		0.0042138		0.00653622		0.00441951		0.00862706		0.0153334		0.986014		0.0087473		0.00506302
	2.59968e-13	0.0298362	9.40668e-05	0.154391	1.99965e-12	0.0330021	1.39585e-08	0.0380689	5.23166e-09	0.0277378	1.25515e-07	0.0518803	1.05322e-11	0.102146	0.952023	0.999626	8.22021e-13	0.0701499	3.74787e-14	0.0499107
H	0.00325479		0.0159279		0.00380749		0.00543082		0.00323353		0.00953043		0.00611842		0.001566		0.917801		0.00469755
	1.7585e-13	0.0271686	7.04405e-06	0.0781289	1.58034e-12	0.0324168	2.53773e-08	0.0347234	4.23369e-10	0.0210096	1.67449e-08	0.0559628	1.16607e-11	0.0457386	8.36453e-15	0.0124028	0.728397	0.998164	3.24401e-13	0.0410189
I	0.00332825		0.0429303		0.00371543		0.00390504		0.00248754		0.0156043		0.0114685		0.00132176		0.0136084		0.958523
	3.66297e-13	0.0308985	0.000221815	0.13688	4.07273e-13	0.029135	1.42725e-08	0.0253567	7.57362e-10	0.0149488	4.18886e-07	0.0676722	7.64883e-12	0.072129	1.61442e-13	0.0129564	4.93345e-13	0.106106	0.874634	0.998447
