# Supplementary material for: Genetic Evidence for Restricted Dispersal along Continuous Altitudinal Gradients in a Climate Change-Sensitive Mammal: The American Pika
Source: PLoS One. 2012 Jun 15;7(6):e39077. doi: 10.1371/journal.pone.0039077 (PMC3376113; doi:10.1371/journal.pone.0039077)
Supplement: Table S7 — Results of the tests of demographic history for each site. (XLS) [file pone.0039077.s007.xls]

## Sheet: Sheet1
	A1	A2	B	C	D	E	F	G	H	I
Het excess	0.02	0.06	0.04	0.008	0.19	0.99	0.29	0.01	0.01	0.95
Mode Shift	Shifted	L- Shaped	L- Shaped	Shifted	L- Shaped	L- Shaped	Shifted	Shifted	Shifted	L- Shaped
M-ratio	0.79	0.9	0.84	0.84	0.85	0.86	0.93	0.97	0.96	0.87
Critical M	0.77	0.76	0.77	0.77	0.78	0.78	0.77	0.77	0.75	0.76
